# Supplementary material for: Comparing the effects of even‐ and uneven‐aged silviculture on ecological diversity and processes: A review
Source: Ecol Evol. 2017 Dec 20;8(2):1217–26. doi: 10.1002/ece3.3737 (PMC5773322; doi:10.1002/ece3.3737)
Supplement: Supplementary file 1 [file ECE3-8-1217-s001.xlsx]

## Sheet: Table S1
Ecosystem component	Properties or process studied	Metrics used	Biome	Reference	Which system improved metrics ?	Spatial scale consideration	Time scale consideration
Herbs and shrubs	Herbs ansd shrubs	Richness, Shannon index	Mediterranean Forests	Alberti et al. (2013)	Equivocal (species-specific)	Stand only	No
Birds	Migratory early- succession species	Nest Abundance	Temperate Deciduous Forests	Alterman et al. (2013)	Equivocal (species-specific)	Stand only	No
Structural elements	Down woody debris, dead standing trees and snags	Density	Boreal Forests	Atlegrim & Sjöberg (2004)	UAS	Stand only	No
Invertebrates	Gound beetle community	Abundance and Hill's diversity indices	Boreal Forests	Atlegrim et al (1997)	Equivocal	Stand only	No
Birds	Forest breeding birds populations	Abundance	Temperate Deciduous Forests	Becker et al. (2011)	Equivocal (species-specific)	Stand+Landscape	Yes
Bryophytes and others	Microbial communities	Phospholipid fatty acid concentration and non-metric multidimensional ordination technique	Deserts & Xeric Shrublands	Chatterjee et al. (2008)	Equivocal	Stand only	No
Soil	Physical and chemical soil properties	Organic matter, total nitrogen, soil density	Deserts & Xeric Shrublands	Chatterjee et al. (2008)	Equivocal	Stand only	No
Carbon	Total C pool	Total ecosystem amount of carbon	Deserts & Xeric Shrublands	Chatterjee et al. (2009)	UAS	Stand+Landscape	Yes
Invertebrates	Oribatid soil mite.	Rarefaction curves, composition (NMS ordination)	Boreal Forests	Déchêne & Buddle (2009)	Equivocal	Stand only	No
Herbs and shrubs	Herbs	Richness, Shannon index, Evenness	Temperate Deciduous Forests	Decocq et al. (2013)	EAS	Stand only	No
Tree species	All trees	Richness	Temperate Deciduous Forests	Doyon et al. (2005)	EAS	Stand only	No
Birds	Forest breeding birds populations	Abundance	Temperate Deciduous Forests	Doyon et al. (2005)	Equivocal (species-specific)	Stand only	No
Structural elements	Snags, down woody debris, vertical heterogeneity	Density, basal area and volume	Temperate Deciduous Forests	Doyon et al. (2005)	Equivocal (metric-specific)	Stand only	No
Birds	Bird communities	Richness, Abundance and composition	Temperate Deciduous Forests	du Bus de Warnaffe & Deconchat (2008)	Equivocal (species-specific)	Stand+Landscape	Yes
Invertebrates	Carabid beetles	Richness and rare species	Temperate Deciduous Forests	du Bus dewarnaffe & Lebrun (2004)	Equivocal (species-specific)	Stand only	Yes
Herbs and shrubs	Understory species	Richness (meta-anallysis)	Temperate forests in general	Duguid & Ashton (2013)	Equivocal	Stand only	Yes
Tree species	Overstory and mistory trees at plot and stand scales	Richness, Shannon index, evenness	Temperate Deciduous Forests	Elliott & Knoepp (2005)	Equivocal	Stand only	No
Herbs and shrubs	Herb Layer	Shannon index, evenness	Temperate Deciduous Forests	Elliott & Knoepp (2005)	Equivocal	Stand only	No
Soil	Physical and chemical soil properties	Soil density, pH, C, N, Ca, Mg, K, CEC	Temperate Deciduous Forests	Elliott & Knoepp (2005)	Equivocal	Stand only	No
Structural elements	Cavity trees	Density	Temperate Deciduous Forests	Fan et al. (2004)	UAS	Stand+Landscape	Yes
Mammals	Populations of Peromyscus spp.	Abundance	Temperate Deciduous Forests	Fantz & Renken (2013)	EAS	Stand only	No
Invertebrates	Oak herbivores	Richness and composition (NMDS ordination)	Temperate Deciduous Forests	Forkner et al. (2006)	Equivocal	Stand+Landscape	No
Herbs and shrubs	Vernal herbs	Richness	Temperate Deciduous Forests	Fredericksen et al. (1999)	Equivocal	Stand only	No
Invertebrates	Ground beetles	Abundance and richness	Boreal forests	Graham-Sauvé et al. 2013	Equivocal	Stand only	No
Structural elements	Horizontal and vertical structure	Detrended coreespondance anlyses	Boreal Forests	Haeussler et al. (2007)	Equivocal	Stand only	No
Herbs and shrubs	Understory species	Richness and composition (correspondence analysis)	Boreal Forests	Haeussler et al. (2007)	Equivocal (species-specific)	Stand only	No
Bryophytes and others	Epiphytes, bryophytes and lichens	Richness and frequency	Boreal Forests	Haeussler et al. (2007)	UAS	Stand only	No
Bryophytes and others	Microbial communities	Phospholipid fatty acid concentration and non-metric multidimensional ordination technique	Boreal Forests	Hannam et al. (2006)	Equivocal	Stand only	No
Herps	Red-backed salamander population	Abundance	Temperate Deciduous Forests	Hocking et al. (2013)	UAS	Stand only	No
Herps	Salamanders populations	Abundance and reproductive efficiency	Temperate Deciduous Forests	Homyack & Haas (2009)	Equivocal	Stand+Landscape	No
Herbs and shrubs	Vascular plants	Percent cover	Boreal Forests	Jalonen & Vanha-Majamaa (2001)	Equivocal	Stand only	No
Bryophytes and others	Bryophyte	Percent cover	Boreal Forests	Jalonen & Vanha-Majamaa (2001)	UAS	Stand only	No
Tree species	All trees	Richness, rarefaction curves	Temperate Evergreen Forests	James (2012)	Equivocal	Stand only	No
Herbs and shrubs	Herbs, graminoids, shrubs categorized in native/non-native and with or without s specila status	Richness, rarefaction curves	Temperate Evergreen Forests	James (2012)	Equivocal	Stand only	No
Structural elements	Down woody debris, dead standing trees and snags	Density, basal area and volume	Temperate Deciduous Forests	Jenkins & Webster (2004)	Equivocal (metric-specific)	Stand only	Yes
Invertebrates	Ants, ground beetles and spiders communities	Abundance	Temperate Deciduous Forests	Johnston & Holberton (2009)	Equivocal	Stand only	Yes
Birds	Cerulean warbler populations	Abundance	Temperate Deciduous Forests	Kaminski & Islam (2013)	EAS	Stand only	No
Mammals	Small rodents populations	Abundance	Temperate Deciduous Forests	Kang et al. (2013)	EAS	Stand only	No
Herbs and shrubs	Spring and summer herbs	Richness, Shannon diversity index, evenness	Temperate Deciduous Forests	Kern et al. (2006)	Equivocal	Stand only	No
Mammals	Small mammals population	Abundance, reproduction, survival	Temperate Evergreen Forests	Klenner & Sullivan (2009)	Equivocal (species-specific)	Stand only	No
Bryophytes and others	Ectomycorrhizal fungi	Richness	Temperate Evergreen Forests	Kropp & Albee (1996)	UAS	Stand only	No
Carbon	Soil surface CO2 efflux	Soil surface CO2 efflux (SSCE)	Boreal Forests	Laporte et al. (2003)	Equivocal	Stand only	No
Invertebrates	Ground beetles	Composition (NMS ordination)	Temperate Deciduous Forests	Latty et al. (2006)	Equivocal	Stand+Landscape	No
Mammals	Small mammals populations	Richness and abundance	Boreal Forests	Le Blanc et al. (2010)	Equivocal (species-specific)	Stand only	No
Birds	Forest bird communities	Richness and Abundance	Boreal Forests	Le Blanc et al. (2010)	Equivocal (species-specific)	Stand only	No
Carbon	Annual C assimilation rate	Total ecosystem sequestration	Boreal Forests	Lee et al. (2002)	UAS	Stand only	No
Carbon	Total amount of carbon	Total ecosystem amount of carbon	Temperate Deciduous Forests	Li et al. (2007)	UAS	Stand only	No
Carbon	Soil CO2 efflux	Soil surface CO2 efflux (SSCE)	Temperate Deciduous Forests	Li et al. (2012)	UAS	Stand only	No
Bryophytes and others	Fungi	Richness, Shannon diveristy and evenness induces, Simpon index	Temperate Deciduous Forests	Lindner et al. (2006)	Equivocal	Stand only	No
Invertebrates	Dung beetle	Richness, Simpson diversity index and abundance	Temperate Deciduous Forests	Masís & Marquis (2009)	Equivocal (species-specific)	Stand+Landscape	No
Tree species	Seedlings and saplings	Shannon index	Temperate Deciduous Forests	Messina & Schoenholtz (1997)	Equivocal	Stand only	No
Carbon	Soil surface CO2 efflux	Soil surface CO2 efflux (SSCE)	Temperate Deciduous Forests	Messina & Schoenholtz (1997)	Equivocal	Stand only	No
Soil	Physical and chemical soil properties	Soil density and porosity and water nutrient concentrations	Temperate Deciduous Forests	Messina & Schoenholtz (1997)	Equivocal	Stand only	No
Carbon	Carbon sequestration	Total ecosystem amount of carbon	Temperate Deciduous Forests	Moore et al. (2012)	EAS	Stand+Landscape	Yes
Birds	Mature and early-succession forest species populations	Abundance	Temperate Deciduous Forests	Morris et al. (2013)	Equivocal	Stand+Landscape	Yes
Tree species	Saplings	Shannon index	Temperate Deciduous Forests	Niese & Strong (1992)	EAS	Stand only	No
Carbon	Carbon sequestration	Total ecosystem amount of carbon	Boreal Forests	Nilsen & Strand (2013)	EAS	Stand+Landscape	Yes
Carbon	Carbon storage	Total ecosystem amount of carbon	Temperate Deciduous Forests	Nunery & Keeton (2012)	UAS	Stand+Landscape	Yes
Invertebrates	Nematodes	Abundance and various diversity indices	Temperate Evergreen Forests	Panesar et al. (2005)	Equivocal (metric-specific)	Stand only	No
Herbs and shrubs	Herbs, vines and grasses	Shannon index, evenness	Tropical Moist Forests	Parrotta et al. (2002)	Equivocal	Stand only	No
Tree species	Various DBH and height classes	Richness and rarefaction curves	Tropical Moist Forests	Parrotta et al. (2002)	Equivocal	Stand only	No
Birds	Early-succession species	Abundance	Temperate Deciduous Forests	Perry & Thill (2013)	EAS	Stand only	Yes
Herps	Amphibians specialist and generalist populations	Activity	Temperate Deciduous Forests	Popescu et al. (2012),	Equivocal (species-specific)	Stand only	No
Herbs and shrubs	Invasive plant	Percent cover	Temperate Deciduous Forests	Powers & Nagel (2008)	Equivocal	Stand only	No
Carbon	Carbon sequestration	Total ecosystem amount of carbon	Boreal Forests	Pukkala et al. (2011)	Equivocal	Stand+Landscape	Yes
Herps	Amphibians and reptiles populations	Abundance	Temperate Deciduous Forests	Renken et al. (2004)	Equivocal (species-specific)	Stand+Landscape	No
Structural elements	Ecological integrity	Distance from an undisturbed forest	Temperate Evergreen Forests	Rüger et al. (2007)	UAS	Stand+Landscape	Yes
Herps	Amphibians oviposition, larval, juvenile and adult stages	Abundance	Temperate Evergreen Forests /Temperate Deciduous Forests	Semlitsch et al. (2009)	Equivocal	Stand only	No
Herps	Amphibians oviposition, larval, juvenile and adult stages	Abundance	Temperate Evergreen Forests /Temperate Deciduous Forests	Semlitsch et al. (2009)	Equivocal	Stand only	No
Soil	Soil water nitrates and calcium	Nitrates and Calcium concentrations	Temperate Deciduous Forests	Siemion et al. (2011)	UAS	Stand only	Yes
Soil	Soil disturbance	Percent soil dusturbed	Mediterranean Forests	Spinelli et al. (2010)	UAS	Stand only	No
Invertebrates	Lepidoptera species	Richness and composition (NMDS ordination)	Temperate Deciduous Forests	Summerville (2011)	EAS	Stand+Landscape	Yes
Birds	Forest breeding birds populations	Abundance and richness	Temperate Deciduous Forests	Thill & Koerth (2005)	Equivocal (species-specific)	Stand only	Yes
Mammals	Rabbit populations	Abundance	Temperate Evergreen Forests	Thornton et al. (2012)	Equivocal	Stand only	Yes
Herps	Salamanders population	Abundance	Biomes of North America	Tilghman et al. (2012)	UAS	Stand only	Yes
Herps	Pond-breeding adult and juvenile amphibians	Survival	Temperate Deciduous Forests / Mediterranean Forests	Todd et al. (2014)	UAS	Stand only	No
Herbs and shrubs	Shrubs	Richness	Mediterranean Forests	Torras & Saura (2008)	Equivocal	Stand only	No
Structural elements	Snags	Density	Mediterranean Forests	Torras & Saura (2008)	Equivocal	Stand only	No
Tree species	Trees > 7.5 cm in DBH	Shannon index, richness	Mediterranean Forests	Torras & Saura (2008)	UAS	Stand only	No
Soil	Stream chemistry	Nitrates, Ammonium, Potassium, Calcium and Aluminium concentrations	Temperate Deciduous Forests	Wang et al. (2006)	UAS	Stand only	Yes
Mammals	Small mammals population	Abundance (meta-analysis)	Biomes of North America	Zwolak (2009)	Equivocal (species-specific)	Stand only	Yes
Invertebrates	Ground beetles	Abundance, richness, cimposition	Boreal Forests	Joelsson et al. (2017)	UAS	Stand only	No
Invertebrates	Moth and beetle assemblages	Richness, functionnal diversity, functional evenness	Temperate Deciduous Forests	Murray et al. (2017)	Equivocal	Stand+Landscape	Yes
Birds	Breeding bird assemblages	Richness, functionnal diversit	Temperate Deciduous Forests	Murray et al. (2017)	EAS	Stand+Landscape	Yes
Tree species	Diversity	Shannon index	Temperate Deciduous Forests	Schuler et al. (2017)	EAS	Stand only	Yes
Carbon	Soil carbon sequestration	Accumulated sequestration	Various	Joelsson et al. (2018)	UAS	Stand only	Yes
Birds	Bird communities	Richness, density	Temperate Deciduous Forests	Kellner et al. (2016)	Equivocal	Stand+Landscape	Yes
Birds	Bird species associated to mature forests	Nimber of detections	Temperate Deciduous Forests	Perry et al. (2018)	Equivocal	Stand only	Yes
Birds	Selected species	Habitat suitability indices	Boreal Forests	Peura et al. (2018)	UAS	Stand+Landscape	Yes
Carbon	Carnbon storage	Total ecosystem amount of carbon	Boreal Forests	Peura et al. (2018)	Equivocal	Stand+Landscape	Yes
Structural elements	Dead wood and large trees	Total amount	Boreal Forests	Peura et al. (2018)	UAS	Stand+Landscape	Yes
Herps	Herp communities	Captures/day	Temperate Deciduous Forests	Rota et al. (2017)	Equivocal	Stand+Landscape	Yes
Invertebrates	Tree bug, beetle and spider communities	Abundance, Alpha diversity, Beta diversity and Gamma diversity	Temperate Deciduous Forests	Schall et al. (2017)	EAS	Stand+Landscape	Yes
Herbs and shrubs	Vascular plant communities	Abundance, Alpha diversity, Beta diversity and Gamma diversity	Temperate Deciduous Forests	Schall et al. (2017)	EAS	Stand+Landscape	Yes
Mammals	Bat communities	Abundance, Alpha diversity, Beta diversity and Gamma diversity	Temperate Deciduous Forests	Schall et al. (2017)	Equivocal	Stand+Landscape	Yes
Birds	Bird communities	Abundance, Alpha diversity, Beta diversity and Gamma diversity	Temperate Deciduous Forests	Schall et al. (2017)	EAS	Stand+Landscape	Yes
Bryophytes and others	Bryophytes, lichens, deadwood fungi and ectomycorrhiza	Abundance, Alpha diversity, Beta diversity and Gamma diversity	Temperate Deciduous Forests	Schall et al. (2017)	EAS	Stand+Landscape	Yes
Invertebrates	Lepidopteran communities	Abundance and richness	Temperate Deciduous Forests	Summerville et al. (2016)	Equivocal	Stand+Landscape	Yes
Invertebrates	Bark beetle communities	Abundance and diversity	Temperate Deciduous Forests	Williams et al 2017	UAS	Stand only	Yes

## Sheet: Full references to Table S1
References
Alberti, G., Boscutti, F., Pirotti, F., Bertacco, C., De Simon, G., Sigura, M., Cazorzi, F. & Bonfanti, P. (2013). A LiDAR-based approach for a multi-purpose characterization of Alpine forests: an Italian case study. iForest - Biogeosciences For., 6, 156–168.
Alterman, L.E., Bednarz, J.C., Thill, R.E., The, S., Bulletin, W. & Dec, N. (2013). Use of Group-Selection and Seed-Tree Cuts by Three Early-Successional Migratory Species in Arkansas. Wilson Ornithological Soci, 117, 353–363.
Atlegrim, O. & Sjöberg, K. (2004). Selective felling as a potential tool for maintaining biodiversity in managed forests. Biodivers. Conserv., 13, 1123–1133.
Atlegrim, O., Sjöberg, K. & Ball, J.P. (1997). Forestry effects on a boreal ground beetle community in spring: selective logging and clear-cutting compared. Entomol. Fenn., 8, 19–26.
Becker, D.A., Wood, P.B., Keyser, P.D., Wigley, T.B., Dellinger, R. & Weakland, C.A. (2011). Threshold responses of songbirds to long-term timber management on an active industrial forest. For. Ecol. Manage., 262, 449–460.
Chatterjee, A., Vance, G.F. & Tinker, D.B. (2009). Carbon pools of managed and unmanaged stands of ponderosa and lodgepole pine forests in Wyoming. Can. J. For. Res., 39, 1893–1900.
Chatterjee, A., Vance, G.F., Pendall, E. & Stahl, P.D. (2008). Timber harvesting alters soil carbon mineralization and microbial community structure in coniferous forests. Soil Biol. Biochem., 40, 1901–1907.
Déchêne, A.D. & Buddle, C.M. (2009). Effects of experimental forest harvesting on oribatid mite biodiversity. For. Ecol. Manage., 258, 1331–1341.
Decocq, G., Aubert, M., Dupont, F., Alard, D., Saguez, R., Wattez-Franger, A., De Foucault, B., Delelis-Dusollier, A. & Bardat, J. (2004). Plant diversity in a managed temperate deciduous forest: Understorey response to two silvicultural systems. J. Appl. Ecol., 41, 1065–1079.
Doyon, F., Gagnon, D. & Giroux, J.-F. (2005). Effects of strip and single-tree selection cutting on birds and their habitat in a southwestern Quebec northern hardwood forest. For. Ecol. Manage., 209, 101–116.
du Bus de Warnaffe, G. & Deconchat, M. (2008). Impact of four silvicultural systems on birds in the Belgian Ardenne: implications for biodiversity in plantation forests. Biodivers. Conserv., 17, 1041–1055.
du Bus de Warnaffe, G. & Lebrun, P. (2004). Effects of forest management on carabid beetles in Belgium: implications for biodiversity conservation. Biol. Conserv., 118, 219–234.
Duguid, M.C. & Ashton, M.S. (2013). A meta-analysis of the effect of forest management for timber on understory plant species diversity in temperate forests. For. Ecol. Manage., 303, 81–90.
Elliott, K.J. & Knoepp, J.D. (2005). The effects of three regeneration harvest methods on plant diversity and soil characteristics in the southern Appalachians. For. Ecol. Manage., 211, 296–317.
Fan, Z., Shifley, S.R., Thompson, F.R. & Larsen, D.R. (2004). Simulated cavity tree dynamics under alternative timber harvest regimes. For. Ecol. Manage., 193, 399–412.
Fantz, D.K. & Renken, R.B. (2013). Short-term landscape-scale effects on Peromyscus spp . forest mnanagement mice within Missouri Ozark forests. Wildl. Soc. Bull., 33, 293–301.
Forkner, R.E., Marquis, R.J., Lill, J.T. & Le Corff, J. (2006). Impacts of Alternative Timber Harvest Practices on Leaf-Chewing Herbivores of Oak. Conserv. Biol., 20, 429–440.
Fredericksen, T.S., Ross, B.D., Hoffman, W., Morrison, M.L., Beyea, J., N. Johnson, B., Lester, M.B. & Ross, E. (1999). Short-term understory plant community responses to timber-harvesting intensity on non-industrial private forestlands in Pennsylvania. For. Ecol. Manage., 116, 129–139.
Graham-Sauvé, L., Work, T.T., Kneeshaw, D. & Messier, C. (2013). Shelterwood and multicohort management have similar initial effects on ground beetle assemblages in boreal forests. For. Ecol. Manage., 306, 266–274.
Haeussler, S., Bergeron, Y., Brais, S. & Harvey, B.D. (2007). Natural dynamics-based silviculture for maintaining plant biodiversity in Populus tremuloides -dominated boreal forests of eastern Canada. Can. J. Bot., 85, 1158–1170.
Hannam, K., Quideau, S. & Kishchuk, B. (2006). Forest floor microbial communities in relation to stand composition and timber harvesting in northern Alberta. Soil Biol. Biochem., 38, 2565–2575.
Hocking, D.J., Babbitt, K.J. & Yamasaki, M. (2013). Comparison of silvicultural and natural disturbance effects on terrestrial salamanders in northern hardwood forests. Biol. Conserv., 167, 194–202.
Homyack, J.A. & Haas, C.A. (2009). Long-term effects of experimental forest harvesting on abundance and reproductive demography of terrestrial salamanders. Biol. Conserv., 142, 110–121.
Jalonen, J. & Vanha-Majamaa, I. (2001). Immediate effects of four different felling methods on mature boreal spruce forest understorey vegetation in southern Finland. For. Ecol. Manage., 146, 25–34.
James, C. (2012). Comparison of Floristic Diversity between Young Conifer Plantations and Second-Growth Adjacent Forests in California’s Northern Interior. West. J. Appl. For. J. Appl. For., 27, 60–71.
Jenkins, M. & Webster, C. (2004). Coarse woody debris in managed central hardwood forests of Indiana, USA. For. Sci., 50, 781–792.
Joelsson, K., Hjältén, J., Work, T., Gibb, H., Roberge, J.M., Löfroth, T., 2017. Uneven-aged silviculture can reduce negative effects of forest management on beetles. For. Ecol. Manage. 391, 436–445. doi:10.1016/j.foreco.2017.02.006
Johnston, J.C. & Holberton, R.L. (2009). Forest management and temporal effects on food abundance for a ground-foraging bird (Catharus guttatus). For. Ecol. Manage., 258, 1516–1527.
Kaminski, K. & Islam, K. (2013). Effects of Forest Treatments on Abundance and Spatial Characteristics of Cerulean Warbler Territories. Am. Midl. Nat., 170, 111–120.
Kang, J.-H., Son, S.-H. & Kim, K. (2013). Effects of Logging Intensity on Small Rodents in Deciduous Forests. J Anim Vet Adv, 12, 248–252.
Kern, C.C., Palik, B.J. & Strong, T.F. (2006). Ground-layer plant community responses to even-age and uneven-age silvicultural treatments in Wisconsin northern hardwood forests. For. Ecol. Manage., 230, 162–170.
Klenner, W. & Sullivan, T.P. (2009). Partial and clearcut harvesting of dry Douglas-fir forests: Implications for small mammal communities. For. Ecol. Manage., 257, 1078–1086.
Kropp, B.R. & Albee, S. (1996). The effects of silvicultural treatments on occurrence of mycorhizal sporocarps in a Pinus contorta forest: A preliminary study. Biol. Conserv., 70, 313–318.
Laporte, M.F., Duchesne, L.C. & Morrison, I.K. (2003). Effect of clearcutting, selection cutting, shelterwood cutting and microsites on soil surface CO2 efflux in a tolerant hardwood ecosystem of northern Ontario. For. Ecol. Manage., 174, 565–575.
Latty, E.F., Werner, S.M., Mladenoff, D.J., Raffa, K.F. & Sickley, T.A. (2006). Response of ground beetle (Carabidae) assemblages to logging history in northern hardwood–hemlock forests. For. Ecol. Manage., 222, 335–347.
Le Blanc, M.-L., Fortin, D., Darveau, M. & Ruel, J.-C. (2010). Short Term Response of Small Mammals and Forest Birds to Silvicultural Practices Differing in Tree Retention in Irregular Boreal Forests. Ecoscience, 17, 334–342.
Lee, J., Morrison, I.K., Leblanc, J.-D., Dumas, M.T. & Cameron, D.A. (2002). Carbon sequestration in trees and regrowth vegetation as affected by clearcut and partial cut harvesting in a second-growth boreal mixedwood. For. Ecol. Manage., 169, 83–101.
Li, Q., Chen, J. & Moorhead, D.L. (2012). Respiratory carbon losses in a managed oak forest ecosystem. For. Ecol. Manage., 279, 1–10.
Li, Q., Chen, J., Moorhead, D.L., DeForest, J.L., Jensen, R. & Henderson, R. (2007). Effects of timber harvest on carbon pools in Ozark forests. Can. J. For. Res., 37, 2337–2348.
Lindner, D., Burdsall, H. & Stanosz, G. (2006). Species diversity of polyporoid and corticioid fungi in northern hardwood forests with differing management histories. Mycologia, 98, 195–217.
Masís, A. & Marquis, R.J. (2009). Effects of even-aged and uneven-aged timber management on dung beetle community attributes in a Missouri Ozark forest. For. Ecol. Manage., 257, 536–545.
Messina, M.M.G., Schoenholtz, S.H.S., Lowe, M.W., Wang, Z., Gunter, D.K. & Londo, A.J. (1997). Initial responses of woody vegetation, water quality, and soils to harvesting intensity in a Texas bottomland hardwood ecosystem. For. Ecol. Manage., 90, 201–215.
Moore, P.T., DeRose, R.J., Long, J.N. & van Miegroet, H. (2012). Using silviculture to influence carbon sequestration in southern appalachian spruce-fir forests. Forests, 3, 300–316.
Morris, D.L., A. Porneluzi, P., Haslerig, J., Clawson, R.L. & Faaborg, J. (2013). Results of 20 years of experimental forest management on breeding birds in Ozark forests of Missouri, USA. For. Ecol. Manage., 310, 747–760.
Murray, B.D., Holland, J.D., Summerville, K.S., Dunning, J.B., Saunders, M.R., Jenkins, M.A., 2017. Functional diversity response to hardwood forest management varies across taxa and spatial scales. Ecol. Appl. 27, 1064–1081. doi:10.1002/eap.1532
Niese, J.N., Strong, T.F., 1992. Economic and tree diversity trade-offs in managed northern hardwoods. Can. J. For. Res. doi:10.1139/x92-236
Nilsen, P. & Strand, L. (2013). Carbon stores and fluxes in even-and uneven-aged Norway spruce stands. Silva Fenn., 47, 1–15.
Nunery, J.S. & Keeton, W.S. (2010). Forest carbon storage in the northeastern United States: Net effects of harvesting frequency, post-harvest retention, and wood products. For. Ecol. Manage. 259, 1363–1375
Panesar, T., Marshall, V. & Barclay, H. (2000). The impact of clearcutting and partial harvesting systems on population dynamics of soil nematodes in coastal Douglas-fir forests. Pedobiologia (Jena)., 665, 641–665.
Parrotta, J.A., Francis, J.K. & Knowles, O.H. (2002). Harvesting intensity affects forest structure and composition in an upland Amazonian forest. For. Ecol. Manage., 169, 243–255.
Perry, R.W. & Thill, R.E. (2013). Long-term responses of disturbance-associated birds after different timber harvests. For. Ecol. Manage., 307, 274–283.
Popescu, V.D., Patrick, D. a., Hunter, M.L. & Calhoun, A.J.K. (2012). The role of forest harvesting and subsequent vegetative regrowth in determining patterns of amphibian habitat use. For. Ecol. Manage., 270, 163–174.
Powers, M. & Nagel, L. (2008). Disturbance dynamics influence Carex pensylvanica abundance in a northern hardwood forest. J. Torrey Bot. Soc., 135, 317–327.
Pukkala, T., Lähde, E. & Laiho, O. (2011). A multifunctional comparison of even-aged and uneven-aged forest management in a boreal region. Can. J. For. Res., 862, 851–862.
Renken, R.B., Gram, W.K., Fantz, D.K., Richter, S.C., Miller, T.J., Ricke, K.B., Russell, B. & Wang, X. (2004). Effects of Forest Management on Amphibians and Reptiles in Missouri Ozark Forests. Conserv. Biol., 18, 174–188.
Rüger, N., Gutiérrez, Á.G., Kissling, W.D., Armesto, J.J. & Huth, A. (2007). Ecological impacts of different harvesting scenarios for temperate evergreen rain forest in southern Chile—A simulation experiment. For. Ecol. Manage., 252, 52–66.
Semlitsch, R.D., Todd, B.D., Blomquist, S.M., Calhoun, A.J.K., Gibbons, J.W., Gibbs, J.P., Graeter, G.J., Harper, E.B., Hocking, D.J., Hunter, M.L., Patrick, D. a., Rittenhouse, T. a. G. & Rothermel, B.B. (2009). Effects of Timber Harvest on Amphibian Populations: Understanding Mechanisms from Forest Experiments. Bioscience, 59, 853–862.
Siemion, J., Burns, D.A., Murdoch, P.S. & Germain, R.H. (2011). The relation of harvesting intensity to changes in soil, soil water, and stream chemistry in a northern hardwood forest, Catskill Mountains, USA. For. Ecol. Manage., 261, 1510–1519.
Spinelli, R., Magagnotti, N. & Nati, C. (2010). Benchmarking the impact of traditional small-scale logging systems used in Mediterranean forestry. For. Ecol. Manage., 260, 1997–2001.
Summerville, K.S. (2011). Managing the forest for more than the trees: effects of experimental timber harvest on forest Lepidoptera. Ecol. Appl., 21, 806–816.
Thill, R.E. & Koerth, N.E. (2005). Breeding Birds of Even- and Uneven-Aged Pine Forests of Eastern Texas. Southeast. Nat., 4, 153–176.
Thornton, D.H., Wirsing, A.J., Roth, J.D. & Murray, D.L. (2012). Complex effects of site preparation and harvest on snowshoe hare abundance across a patchy forest landscape. For. Ecol. Manage., 280, 132–139.
Tilghman, J.M., Ramee, S.W. & Marsh, D.M. (2012). Meta-analysis of the effects of canopy removal on terrestrial salamander populations in North America. Biol. Conserv., 152, 1–9.
Todd, B.D., Blomquist, S.M., Harper, E.B. & Osbourn, M.S. (2014). Effects of timber harvesting on terrestrial survival of pond-breeding amphibians. For. Ecol. Manage., 313, 123–131.
Torras, O. & Saura, S. (2008). Effects of silvicultural treatments on forest biodiversity indicators in the Mediterranean. For. Ecol. Manage., 255, 3322–3330.
Wang, X., Burns, D.A., Yanai, R.D., Briggs, R.D. & Germain, R.H. (2006). Changes in stream chemistry and nutrient export following a partial harvest in the Catskill Mountains, New York, USA. For. Ecol. Manage., 223, 103–112.
Zwolak, R. (2009). A meta-analysis of the effects of wildfire, clearcutting, and partial harvest on the abundance of North American small mammals. For. Ecol. Manage., 258, 539–545.
Jonard, M., Nicolas, M., Coomes, D.A., Caignet, I., Saenger, A. & Ponette, Q. (2017). Forest soils in France are sequestering substantial amounts of carbon. Sci. Total Environ., 574, 616–628.
Kellner, K.F., Ruhl, P.J., Dunning, J.B., Riegel, J.K. & Swihart, R.K. (2016). Multi-scale responses of breeding birds to experimental forest management in Indiana, USA. For. Ecol. Manage., 382, 64–75.
Perry, R.W., Jenkins, J.M.A., Thill, R.E. & Thompson, F.R. (2018). Long-term effects of different forest regeneration methods on mature forest birds. For. Ecol. Manage., 408, 183–194.
Peura, M., Burgas, D., Eyvindson, K., Repo, A. & Mönkkönen, M. (2017). Continuous cover forestry is a cost-efficient tool to increase multifunctionality of boreal production forests in Fennoscandia. Biol. Conserv., in press, 104–112.
Rota, C.T., Wolf, A.J., Renken, R.B., Gitzen, R.A., Fantz, D.K., Montgomery, R.A., Olson, M.G., Vangilder, L.D. & Millspaugh, J.J. (2017). Long-term impacts of three forest management strategies on herpetofauna abundance in the Missouri Ozarks. For. Ecol. Manage., 387, 37–51.
Schall, P., Gossner, M.M., Heinrichs, S., Fischer, M., Boch, S., Prati, D., Jung, K., Baumgartner, V., Blaser, S., Böhm, S., Buscot, F., Daniel, R., Goldmann, K., Kaiser, K., Kahl, T., Lange, M., Müller, J., Overmann, J., Renner, S.C., Schulze, E.D., Sikorski, J., Tschapka, M., Türke, M., Weisser, W.W., Wemheuer, B., Wubet, T. & Ammer, C. (2017). The impact of even-aged and uneven-aged forest man…
Schuler, T.M., Thomas-Van Gundy, M., Brown, J.P. & Wiedenbeck, J.K. (2017). Managing Appalachian hardwood stands using four management practices: 60-year results. For. Ecol. Manage., 387, 3–11.
Summerville, K.S. & Marquis, R.J. (2017). Comparing the responses of larval and adult lepidopteran communities to timber harvest using long-term, landscape-scale studies in oak-hickory forests. For. Ecol. Manage., 387, 64–72.
Williams, D.T., Straw, N., Fielding, N., Jukes, M. & Price, J. (2017). The influence of forest management systems on the abundance and diversity of bark beetles (Coleoptera: Curculionidae: Scolytinae) in commercial plantations of Sitka spruce. For. Ecol. Manage., 398, 196–207.
